# Supplementary material for: ALKBH5-mediated m6A modification of circFOXP1 promotes gastric cancer progression by regulating SOX4 expression and sponging miR-338-3p
Source: Commun Biol. 2024 May 14;7:565. doi: 10.1038/s42003-024-06274-7 (PMC11094028; doi:10.1038/s42003-024-06274-7)
Supplement: Supplementary file 4 — Supplementary Data 1 [file 42003_2024_6274_MOESM4_ESM.xlsx]

## Sheet: Figure 1
Fig. 1a
	circFOXP1 expression
number	Normal	Tumor
1	1.2	8.6
2	1.7	7.6
3	1.2	6.4
4	1.8	6.4
5	0.9	6
6	1.2	5.9
7	1.6	3.32
8	1.4	2.12
9	1.38	2.45
10	1.22	1.98
11	0.79	1.68
12	0.65	7.55
13	1.24	4.55
14	1.12	3.6
15	1.09	12.1
16	1.21	1.45
17	1.76	0.89
18	1.44	0.87
19	1.32	0.98
20	1.26	8.78
21	1.26	3.55
22	1.12	7.68
23	1.09	8.56
24	1.45	9.67
25	1.35	6.56
26	1.72	4.55
27	1.65	7.65
28	1.44	3.87
29	1.21	1.22
30	1.06	8.44
31	1.22	4.4
32	1.12	4.6
33	1.87	3.9
34	1.34	4.9
35	1.09	6.09
36	1.12	6.22
37	0.98	5.66
38	1.87	4.98
39	1.44	6.77
40	1.45	6.8
41	1.52	5.89
42	1.09	6.88
43	1.22	5.54
44	1.09	4.86
45	1.61	7.65
46	1.34	4.36
47	1.66	5.86
48	1.32	6.89
49	1.09	7.66
50	0.88	5.74
51	0.98	5.75
52	0.76	7.44
53	0.56	7.98
54	0.86	8.56
55	1.88	8.55
56	1.13	6.7
Fig. 1d
	N1	N2	N3
GES-1	1	1.12	0.89
HGC-27	6.52	6.16	6.84
SGC-7901	4.51	4.18	4.82
MKN-28	3.83	3.68	3.98
MKN-45	4.42	4.25	4.51
Fig. 1e
	NC			Rnase R-circFOXP1			Rnase R-circHIPK3
HGC-27	1	1	1	0.89	0.77	1.01	0.91	0.85	0.97
SGC-7901	1	1	1	0.82	0.73	0.91	0.87	0.83	0.93
MKN-28	1	1	1	0.88	0.68	0.9	0.84	0.72	0.96
MKN-45	1	1	1	0.69	0.89	0.78	0.83	0.74	0.92
Fig. 1f
		HGC-27											SGC-7901
	cytoplasm						nucleus					cytoplasm						nucleus
GAPDH	0.91121	0.86554	0.96211		GAPDH		0.16557	0.09874	0.11209		GAPDH	0.89368	0.84556	0.92117		0.15223	0.08115	0.11228
U6	0.092226	0.16164	0.14668		U6		0.93668	0.91125	0.86554		U6	0.11025	0.15226	0.09874		0.90115	0.84664	0.90125
circFOXP1	0.69232	0.64242	0.74652		circFOXP1		0.27347	0.20133	0.34558		circFOXP1	0.63112	0.74156	0.69125		0.36667	0.26559	0.30147
Fig. 1h
	HGC-27						SGC-7901
sh-NC	1	0.88	1.12			sh-NC	1	0.91	1.09
sh-circFOXP1-1	0.12	0.06	0.18			sh-circFOXP1-1	0.23	0.29	0.17
sh-circFOXP1-2	0.23	0.31	0.15			sh-circFOXP1-2	0.29	0.23	0.35
	HGC-27					SGC-7901
vector	1	1.15	0.85		vector	1.01	1.09	0.91
circFOXP1	96.11	88.74	114.22		circFOXP1	84.33	78.12	92.66
Fig. 1i
	HGC-27				SGC-7901
sh-NC	1.09	0.92	1.02	sh-NC	1.09	0.92	1.11
sh-circFOXP1-1	0.98	1.12	1.08	sh-circFOXP1-1	1.12	0.98	1.26
sh-circFOXP1-2	1.19	1.07	1.21	sh-circFOXP1-2	1.16	1.25	1.07
	HGC-27				SGC-7901
vector	1	1.08	0.93	vector	1.02	1.11	0.97
circFOXP1	1.19	1.17	1.21	circFOXP1	1.22	1.08	0.96

## Sheet: Figure 2
Fig. 2a
		HGC-27										SGC-7901
	sh-NC			sh-circFOXP1-1			sh-circFOXP1-2				sh-NC			sh-circFOXP1-1			sh-circFOXP1-2
0 hour	0.421	0.407	0.452	0.381	0.321	0.401	0.321	0.412	0.354		0 hour	0.4	0.41	0.354	0.433	0.41	0.324	0.424	0.421	0.398
24 hour	0.881	0.801	0.722	0.591	0.562	0.673	0.592	0.685	0.566		24 hour	0.78	0.62	0.665	0.553	0.771	0.624	0.694	0.583	0.601
48 hour	1.322	1.214	1.206	0.763	0.798	0.922	0.752	0.862	0.704		48 hour	1.26	1.18	1.214	0.752	0.932	0.899	0.846	0.763	0.798
72 hour	1.691	1.545	1.792	1.092	1.112	1.121	1.193	1.222	1.011		72 hour	1.65	1.79	1.689	1.195	1.223	1.094	1.112	1.322	1.123
96 hour	2.111	2.168	2.222	1.29	1.235	1.421	1.341	1.522	1.321		96 hour	2.38	2.12	2.017	1.492	1.522	1.437	1.645	1.558	1.559
Fig. 2b
		HGC-27										SGC-7901
	vector			circFOXP1							vector			circFOXP1
0 hour	0.354	0.357	0.452	0.349	0.444	0.325				0 hour	0.455	0.474	0.457	0.398	0.461	0.471
24 hour	0.683	0.744	0.659	0.848	0.895	0.945				24 hour	0.884	0.724	0.734	0.855	0.971	0.968
48 hour	1.223	1.445	1.359	1.946	1.881	1.784				48 hour	1.458	1.387	1.365	1.965	1.832	1.899
72 hour	1.639	1.847	1.758	2.334	2.415	2.335				72 hour	1.658	1.798	1.741	2.495	2.323	2.558
96 hour	2.131	2.046	2.435	2.99	3.125	2.884				96 hour	2.098	2.226	2.018	2.894	3.024	2.988
Fig. 2c
		HGC-27											SGC-7901
cellcycle distributions(%)	sh-NC			sh-circFOXP1-1			sh-circFOXP1-2				cellcycle distributions(%)		sh-NC			sh-circFOXP1-1			sh-circFOXP1-2
G0/G1	43.48	41.12	48.79	59.32	64.12	63.43	61.23	62.34	58.66		G0/G1	37.64	38.87	42.11	60	64.23	59.21	59.32	61.12	56.44
G2/M	13.08	15.22	14.36	14.06	15.22	15.44	16.55	13.65	16.22		G2/M	10.75	7.81	9.12	10	12.11	11.31	13.44	12.22	12.69
S	43.48	43.66	36.85	26.62	20.66	21.13	22.22	24.32	25.12		S	52.01	53.32	48.77	30	23.66	29.48	27.24	26.66	30.87
Fig. 2d		HGC-27										SGC-7901
	cellcycle distributions(%)	vector			circFOXP1					cellcycle distributions(%)	vector			circFOXP1
	G0/G1	61.34	58.22	57.64	38.87	42.18	46.64			G0/G1	65.38	59.66	58.75	42.64	44.32	48.27
	G2/M	18.63	16.24	15.49	17.1	15.66	16.11			G2/M	16.36	18.33	21.01	25.65	20.12	18.22
	S	20.03	25.54	26.87	44.03	42.16	37.25			S	18.27	22.01	20.24	31.71	35.56	33.51
Fig. 2f
		SGC-7901(cell invasion number)										HGC-27(cell invasion number)
	sh-NC	145	164	155	133	144				sh-NC	168	189	166	144	123
	sh-circFOXP1-1	45	65	34	23	34				sh-circFOXP1-1	35	56	42	18	28
	sh-circFOXP1-2	45	33	42	26	34				sh-circFOXP1-2	66	57	78	44	35
Fig. 2g
		HGC-27(cell invasion number)								SGC-7901(cell invasion number)
	vector	46	56	65	71	43				vector	66	75	83	56	49
	circFOXP1	166	187	123	176	144				circFOXP1	189	201	144	145	138
Fig. 2i
	tumor size(mm3)	Lv-control					Lv-sh-circFOXP1					Lv-sh-circFOXP1-2
	1 week	24	28	23	23	22	23	22	23	23	24	21	22	23	18	18
	2 week	45	66	67	76	56	43	31	34	34	34	45	45	38	26	44
	3 week	166	144	166	187	177	105	108	89	109	133	112	98	78	67	109
	4 week	402	388	299	402	406	188	212	233	234	177	211	155	144	198	173
Fig. 2j
		tumor weigh(mg)
	Lv-control	158	122	156	144	138
	Lv-sh-circFOXP1-1	56	66	48	44	46
	Lv-sh-circFOXP1-2	35	39	41	43	36

## Sheet: Figure 3
Fig. 3b
			HGC-27									SGC-7901
				miR-NC			miR-338-3p mimic						miR-NC			miR-338-3p mimic
	NC		1.0512	1.0121	0.9567	1.1534	1.0814	1.0112		NC		1.0123	1.1023	0.90987	0.9798	0.8645	1.1032
	circFOXP1-MUT		1.0812	1.0021	0.9214	1.0622	1.112	1.01122		circFOXP1-MUT		1.11605	1.0112	0.8845	1.0112	0.9544	0.8912
	circFOXP1-WT		1.002	1.03987	0.9511	0.68	0.6311	0.7311		circFOXP1-WT		1.1212	1.01232	0.9211	0.6311	0.6902	0.5721
Fig. 3c	miR-338-3p expression
number	Normal	Tumor
1	1	0.42
2	0.89	1.11
3	0.98	0.65
4	1.1	0.55
5	1.26	0.62
6	1.44	0.68
7	0.98	0.59
8	0.96	0.75
9	0.78	0.65
10	1.12	0.36
11	1.02	0.68
12	1.04	0.55
13	1.06	0.42
14	0.99	0.31
15	0.98	1.22
16	0.89	1.09
17	0.88	0.66
18	0.96	0.43
19	0.78	0.63
20	1.33	0.59
21	1.12	1.22
22	1.02	0.36
23	1	0.69
24	1.11	0.45
25	1.09	0.23
26	1.065	0.68
27	1.22	0.74
28	1.23	0.65
29	1.44	0.66
30	1.56	0.89
31	1.26	0.64
32	1.11	0.36
33	1.32	0.33
34	1.02	0.86
35	1.06	0.66
36	1.09	0.75
37	1.07	0.33
38	0.98	0.69
39	1.22	0.56
40	1.06	0.77
41	1.12	0.65
42	1.06	0.45
43	1.65	0.66
44	1.44	0.58
45	1.26	0.23
46	1.47	1.22
47	1.52	0.96
48	1.62	0.89
49	1.02	0.44
50	1.12	0.36
51	1.33	0.69
52	1.42	0.58
53	1.02	0.36
54	1.33	0.78
55	1.19	0.95
56	1.02	1.36
Fig. 3d
	Cell lines
	GES-1		1.01212	1.1543	0.9654
	SGC-7901		0.4568	0.50123	0.3766
	HGC-27		0.5803	0.4608	0.4211
	MKN-28		0.6105	0.4422	0.5531
	MKN-45		0.7133	0.5608	0.6189
Fig. 3e
		HGC-27						SGC-7901
	sh-NC	1.07855	1.12011	0.89787			sh-NC	1.08332	1.02434	0.92113
	sh-circFOXP1-1	4.89091	5.13087	4.65011			sh-circFOXP1-1	3.98116	4.23223	3.74231
	sh-circFOXP1-2	4.33218	4.79124	4.56013			sh-circFOXP1-2	3.66123	3.33256	3.99776
		HGC-27						SGC-7901
	vector	0.94134	1.01223	1.06452			vector	1.01124	0.91123	1.08965
	circFOXP1	0.45322	0.38995	0.51145			circFOXP1	0.38995	0.31442	0.46334
Fig. 3f
		HGC-27						SGC-7901
	biotin-vector	0.79675	1.01124	1.20312			biotin-vector	1.06565	1.10334	0.90124
	biotin-miR-338-3p-MUT	4.76221	7.88012	10.9876			biotin-miR-338-3p-MUT	7.74123	3.46453	5.66764
	biotin-miR-338-3p-WT	80.1243	74.7543	86.4512			biotin-miR-338-3p-WT	57.3142	40.6643	50.6634
Fig. 3g
		HGC-27						SGC-7901
	Antisense		0.98423	1.12122	0.93221		Antisense	0.92124	1.11243	0.97676
	Sense		40.1243	56.2311	46.5634		Sense	60.3434	76.3435	66.4343
Fig. 3h
		HGC-27
		sh-NC			sh-circFOXP1-1			miR-338-3p inhibitor			sh-circFOXP1-1+miR-338-3p inhibitor
	0 hour	0.231	0.323	0.265	0.32	0.36	0.289	0.315	0.229	0.312	0.342	0.329	0.294
	24 hour	0.652	0.563	0.688	0.68	0.54	0.547	0.619	0.528	0.612	0.68	0.54	0.612
	48 hour	1.343	1.283	1.424	0.84	0.92	0.795	1.639	1.739	1.824	1.19	1.44	1.321
	72 hour	1.783	1.693	1.703	1.22	1.31	1.145	2.435	2.333	2.365	1.69	1.88	1.714
	96 hour	2.21	2.029	2.154	1.52	1.61	1.498	2.945	2.848	2.798	1.98	2.09	2.143
		SGC-7901
		sh-NC			sh-circFOXP1-1			miR-338-3p inhibitor			sh-circFOXP1-1+miR-338-3p inhibitor
	0 hour	0.316	0.329	0.294	0.321	0.412	0.314	0.292	0.431	0.324	0.319	0.45	0.39
	24 hour	0.774	0.665	0.765	0.785	0.843	0.699	0.855	0.649	0.747	0.714	0.69	0.88
	48 hour	1.452	1.552	1.436	1.066	1.112	0.987	1.969	1.769	1.893	1.426	1.36	1.51
	72 hour	1.982	1.892	1.794	1.435	1.526	1.324	2.351	2.455	2.388	1.828	1.89	2.01
	96 hour	2.443	2.234	2.166	1.744	1.855	1.678	2.955	3.15	2.964	2.219	2.32	2.41
Fig. 3i
		HGC-27
		vector			circFOXP1			miR-338-3p mimic			circFOXP1+miR-338-3p mimic
	0 hour	0.266	0.369	0.342	0.431	0.322	0.32	0.249	0.441	0.333	0.341	0.236	0.239
	24 hour	0.665	0.761	0.558	0.744	0.828	0.78	0.559	0.652	0.635	0.69	0.578	0.678
	48 hour	1.548	1.445	1.452	1.99	1.839	1.845	1.052	0.952	1.042	1.34	1.553	1.353
	72 hour	1.868	1.765	1.758	2.33	2.445	2.353	1.252	1.462	1.342	1.858	1.839	1.728
	96 hour	2.212	2.014	2.243	3.051	3.248	2.958	1.656	1.768	1.668	2.121	2.029	2.333
		SGC-7901
		vector			circFOXP1			miR-338-3p mimic			circFOXP1+miR-338-3p mimic
	0 hour	0.223	0.342	0.278	0.315	0.294	0.309	0.324	0.346	0.312	0.312	0.339	0.304
	24 hour	0.645	0.563	0.512	0.659	0.585	0.788	0.685	0.545	0.612	0.668	0.544	0.612
	48 hour	1.324	1.285	1.124	1.697	1.79	1.814	0.845	0.922	0.856	1.169	1.474	1.212
	72 hour	1.785	1.695	1.598	2.457	2.383	2.514	1.223	1.315	1.101	1.669	1.878	1.714
	96 hour	2.215	2.094	1.978	2.985	2.848	2.914	1.525	1.616	1.488	1.958	2.069	2.168
Fig. 3j
		HGC-27						SGC-7901
	sh-NC	165	140	190	115	123	sh-NC	56	42	60	35	40
	sh-circFOXP1-1	56	68	44	47	51	sh-circFOXP1-1	18	11	25	20	10
	miR-338-3p inhibitor	298	321	274	212	288	miR-338-3p inhibitor	89	105	73	112	99
	miR-338-3p inhibitor+sh-circFOXP1-1	139	172	108	179	102	miR-338-3p inhibitor+sh-circFOXP1-1	42	58	48	31	24
Fig. 3k
		SGC-7901						HGC-27
	vector	119	137	108	121	128	vector	109	147	144	108	165
	circFOXP1	234	267	201	166	218	circFOXP1	321	297	245	178	245
	miR-338-3p mimic	78	80	56	67	72	miR-338-3p mimic	65	80	46	64	52
	miR-338-3p mimic+circFOXP1	123	139	112	98	109	miR-338-3p mimic+circFOXP1	133	124	132	102	99

## Sheet: Figure 4
Fig. 4a
	SOX4 expresion
number	Normal	Tumor
1	1.02	3.69
2	1.09	4.96
3	1.09	8.98
4	0.66	2.36
5	1.56	1.22
6	0.89	0.98
7	0.95	0.88
8	0.85	0.69
9	1.22	5.56
10	1.16	5.45
11	1.08	5.78
12	1.44	5.98
13	1.68	3.22
14	1.22	4.66
15	1.69	5.12
16	1.55	4.66
17	1.89	7.87
18	0.98	6.05
19	0.95	1.69
20	0.89	1.55
21	0.78	5.98
22	0.69	3.22
23	1.02	4.66
24	1.21	12.1
25	1.12	0.68
26	1.06	11.2
27	1.12	5.69
28	1.08	3.45
29	1.03	3.66
30	0.95	3.78
31	0.98	3.9
32	1.22	4.56
33	1.08	0.78
34	1.06	5.12
35	1.12	0.45
36	1.06	4.55
37	1.12	6.07
38	0.89	0.78
39	1.01	5.66
40	1.34	8.97
41	1.1	0.67
42	1.07	4.33
43	1.56	12.32
44	0.89	0.98
45	1.08	10.22
46	1.56	9.7
47	1.01	6.89
48	1.44	9.56
49	0.98	10.22
50	0.98	1.09
51	0.98	9.56
52	0.67	4.34
53	1.02	5.66
54	0.98	0.83
55	1.44	0.54
56	1.05	7.45
Fig. 4c
		HGC-27
		vector			circFOXP1			miR-338-3p mimic			miR-338-3p mimic+circFOXP1
	SOX4-MUT	1.01025	1.08432	0.913621	1.06011	1.09344	1.01104	1.01019	1.05876	0.947874	1.02124	1.08567	0.951478
	SOX4-WT	1.04212	1.12013	0.951178	1.86124	1.91212	1.79458	0.625656	0.679765	0.577145	1.15032	0.921475	1.01478
Fig. 4d
		SGC-7901
		vector			circFOXP1			miR-338-3p mimic			miR-338-3p mimic+circFOXP1
	SOX4-MUT	0.921678	1.06712	1.0121	0.902174	1.06321	0.984771	1.05215	1.02179	0.981025	1.05101	1.00588	0.952154
	SOX4-WT	0.942314	1.05781	1.02784	1.76124	1.71042	1.62048	0.561234	0.641254	0.694178	1.02148	0.912578	1.08148
Fig. 4e
		sh-NC			sh-circFOXP1-1			sh-circFOXP1-2
	HGC-27	1	1.02	0.98	0.26	0.36	0.46	0.36	0.21	0.39
		sh-NC			sh-circFOXP1-1			sh-circFOXP1-2
	SGC-7901	1.02	0.96	0.96	0.34	0.38	0.22	0.46	0.16	0.28
Fig. 4f
		miR-NC			miR-338-3p inhibitor+sh-circFOXP1-1			miR-338-3p inhibitor
	HGC-27	1	1.07	0.89	1.02	0.98	1.01	5.76	4.78	4.87
	SGC-7901	1.11	1.05	1.02	1.11	0.89	0.92	6.54	4.66	4.23
Fig. 4g
		miR-NC			miR-338-3p mimic+circFOXP1			miR-338-3p mimic			vector			circFOXP1
	HGC-27	1.12	0.98	1.12	1.11	1.06	0.91	0.32	0.22	0.38	1.08	1.01	0.94	4.23	4.87	6.11
Fig. 4h
		miR-NC			miR-338-3p mimic+circFOXP1			miR-338-3p mimic			vector			circFOXP1
	SGC-7901	1.08	1.03	1.09	1.09	0.98	0.89	0.34	0.18	0.28	1	1.08	0.92	4.66	5.66	5.12

## Sheet: Figure 5
Fig. 5b
	N 1	N 2	N 3					N 1	N 2	N 3
si-NC	1	0.91	1.09				si-NC	1.1	1.01	0.91
si-SOX4	0.16	0.24	0.08				si-SOX4	0.29	0.23	0.17
Fig. 5c		si-NC			si-SOX4
	0 hour	0.322	0.292	0.268	0.346	0.425	0.421
	24 hour	0.699	0.583	0.568	0.536	0.626	0.521
	48 hour	1.125	1.292	1.213	0.648	0.894	0.698
	72 hour	1.452	1.664	1.559	1.047	1.063	0.984
	96 hour	1.982	2.117	2.087	1.332	1.464	1.325
Fig. 5d
		si-NC			si-SOX4
	0 hour	0.267	0.352	0.259	0.354	0.258	0.266
	24 hour	0.698	0.755	0.643	0.556	0.642	0.514
	48 hour	1.387	1.225	1.314	0.758	0.849	0.668
	72 hour	1.824	1.645	1.758	1.145	1.036	0.947
	96 hour	2.114	1.858	2.041	1.444	1.259	1.166
Fig. 5e		HGC-27	cell invsion number						SGC-7901	cell invsion number
		si-NC	136	122	137	145	98		si-NC	102	89	112	79	89
		si-SOX4	43	45	22	34	18		si-SOX4	23	34	18	29	31
Fig. 5f
		HGC-27									SGC-7901
	cellcycle distributions(%)		si-NC			si-SOX4			cellcycle distributions(%)	si-NC			si-SOX4
	G0/G1	44.66	50.12	52.34	62.39	66.45	59.12		G0/G1	46.23	49.66	50.34	65.12	62.38	59.66
	G2/M	14.23	15.11	12.65	16.22	14.36	15.99		G2/M	12.45	13.44	10.9	13.43	12.65	14.33
	S	41.11	34.77	35.01	21.39	19.19	24.89		S	41.32	36.9	38.76	21.45	24.97	26.01

## Sheet: Figure 6
Fig. 6b
		HGC-27				SGC-7901
		N1	N2	N3		N1	N2	N3
	pcDNA3.1	1.02	1.11	0.98	pcDNA3.1	1.12	0.94	1.21
	ALKBH5	78.33	69.83	87.83	ALKBH5	110	98	122
Fig. 6c
		HGC-27				SGC-7901
		N1	N2	N3		N1	N2	N3
	pcDNA3.1	1.08	1.13	0.89	pcDNA3.1	1.06	0.95	1.09
	ALKBH5	5.66	4.34	5.01	ALKBH5	6.55	5.24	4.98
Fig. 6d
		HGC-27				SGC-7901
		N1	N2	N3		N1	N2	N3
	si-NC	1.02	0.94	1.06	si-NC	1.05	0.97	1.13
	si-ALKBH5	0.24	0.18	0.3	si-ALKBH5	0.19	0.13	0.25
Fig. 6e
		HGC-27				SGC-7901
		N1	N2	N3		N1	N2	N3
	si-NC	1.02	1.06	0.94	si-NC	1.06	0.95	1.09
	si-ALKBH5	0.52	0.46	0.61	si-ALKBH5	0.38	0.49	0.59
Fig. 6f
		HGC-27				SGC-7901
		N1	N2	N3		N1	N2	N3
	IgG	1	1	1	IgG	1	1	1
	ALKBH5	670.33	562.11	768.22	ALKBH5	611.56	551.41	666.23
Fig. 6g
		HGC-27
		IgG				m6A
	si-NC	0.0031242	0.00022431	0.0038123	si-NC	0.032156	0.025149	0.039289
	si-ALKBH5	0.0023451	0.00016156	0.0025784	si-ALKBH5	0.068451	0.058966	0.077215
		SGC-7901
	si-NC	0.0021144	0.00152354	0.0027255	si-NC	0.056126	0.071699	0.041235
	si-ALKBH5	0.00193224	0.0012369	0.0026458	si-ALKBH5	0.12441	0.11264	0.13326
Fig. 6h
		HGC-27				SGC-7901
		N1	N2	N3		N1	N2	N3
	pcDNA3.1	1	1	1	pcDNA3.1	1	1	1
	ALKBH5	0.81	0.72	0.83	ALKBH5	0.75	0.69	0.81
Fig. 6i		HGC-27
		si-NC				si-ALKBH5
	circFOXP1-WT	1	1	1		0.56123	0.49456	0.63871
	circFOXP1-MUT	1	1	1		0.94564	0.88623	1.08157
		SGC-7901
		si-NC				si-ALKBH5
	circFOXP1-WT	1	1	1		0.53211	0.45699	0.64258
	circFOXP1-MUT	1	1	1		0.97421	1.0369	0.91125
